# Supplementary material for: Molecular Composition and Ligand Binding Characteristics of Native Ionotropic GABA Receptors in Rice Stem Borer, Chilo suppressalis
Source: Insects. 2026 May 6;17(5):477. doi: 10.3390/insects17050477 (PMC13207392; doi:10.3390/insects17050477)
Supplement: Supplementary file 1 [file insects-17-00477-s001.zip]

Archive with 1 entries (1 files):
- insects-4225183-supplementary.pdf
